# Supplementary material for: Phytochemical and Biological Investigations of Crude Extracts of Astragalus pisidicus
Source: Pharmaceuticals (Basel). 2024 Dec 25;18(1):10. doi: 10.3390/ph18010010 (PMC11768461; doi:10.3390/ph18010010)
Supplement: Supplementary file 1 [file pharmaceuticals-18-00010-s001.zip]

Archive with 1 entries (1 files):
- pharmaceuticals-3314560-supplementary.pdf
